# Supplementary material for: Novel compounds that synergize with aminoglycoside G418 or eRF3 degraders for translational readthrough of nonsense mutant TP53 and PTEN
Source: RNA Biol. 2023 Jun 20;20(1):368–83. doi: 10.1080/15476286.2023.2222250 (PMC10283442; doi:10.1080/15476286.2023.2222250)
Supplement: Supplemental Material [file KRNB_A_2222250_SM1970.zip]

Archive with 6 entries (6 files):
- 230529 Main Figures REVISED_Sup. Figure 6.tif
- 230529 Main Figures REVISED_Sup.Figure 1.tif
- 230529 Main Figures REVISED_Sup.Figure 3.tif
- 230529 Main Figures REVISED_Sup.Figure 4.tif
- 230529 Main Figures REVISED_Sup.Figure 5.tif
- Appendix 1 Uncropped western blots with ladders.pdf
